# Supplementary material for: Phylogenetic Classification of Global Porcine Deltacoronavirus (PDCoV) Reference Strains and Molecular Characterization of PDCoV in Taiwan
Source: Viruses. 2021 Jul 11;13(7):1337. doi: 10.3390/v13071337 (PMC8310012; doi:10.3390/v13071337)
Supplement: Supplementary file 1 [file viruses-13-01337-s001.zip]

Archive with 1 entries (1 files):
- viruses-1287284-supplementary.pdf
